# Supplementary material for: Integrative approach to pedobarography and pelvis-trunk motion for knee osteoarthritis detection and exploration of non-radiographic rehabilitation monitoring
Source: Front Bioeng Biotechnol. 2024 Jul 31;12:1401153. doi: 10.3389/fbioe.2024.1401153 (PMC11321954; doi:10.3389/fbioe.2024.1401153)
Supplement: Supplementary file 1 [file DataSheet1.CSV]

Subject Name	Status	Gender	Age	Height	Weight	BMI	PTL_Mean	PTL_SDD	PTR_Mean	PTR_SD	POL_Mean	POL_SD	POR_Mean	POR_SD	PRL_Mean	PRL_SD	PRR_Mean	PRR_SD	TUG Time	Trunk F/E(Sit to Stand) Mean	Trunk F/E(Sit to Stand) SD	Trunk F/E(Stand to Sit) Mean	Trunk F/E(Stand to Sit) SD	Foot Rotation Left Mean	Foot Rotation Left SD	Foot Rotation Right Mean	Foot Rotation Right SD	Step Length Left (cm)	Step Length Right (cm)	Stride Length (cm)	Step Width (cm) Mean	Step Width (cm) SD	Stance Phase (Left)%	Stance Phase (Right)%	Swing Phase (Left) %	Swing Phase (Right) %	Double Stance Phase %	Step Time Left (sec)	Step Time Right (sec)	Stride Time (sec)	Cadence (steps/min)	Velocity (km/hr)	Gait Line Left	Gait Line Left SD	Gait Line Right	Gait Line Right SD	Single Limb Support Line Left (mm)	Single Limb Support Line Left SD (mm)	Single Limb Support Line Right (mm)
Subject 1	Healthy	M	24	171.6	61.4	20.85133204	16.8247	1.671460049	16.6566	1.685549528	4.1215	2.335829995	-4.2614	2.40401979	0.065	5.105599718	0.0957	5.054289159	11.35	11.857	8.095668564	15.721	9.928555847	12.8	0	3.8	0	70	64	134	14	0	65.2	60.6	34.8	39.4	25.8	0.48	0.5	0.99	121	4.9	236.6	0	238.3	3.9	128.6	0	106
Subject 2	Healthy	M	26	173.2	61.9	20.63454389	9.1146	1.365365545	8.986	1.354168275	0.5046	2.142571579	-0.5912	2.178614739	0.6249	7.588114243	-0.6138	7.579227431	8.54	20.738	10.86325267	18.912	19.2587185	11.4	0	12	0	68	69	137	17	0	60.6	60.2	39.4	39.8	20.8	0.54	0.54	1.08	111	4.6	247.5	0	233.2	1.8	144.3	0	141.6
Subject 3	Healthy	F	25	158.5	57	21.58579882	15.99	1.071463174	16.092	1.061368471	-3.8453	3.753258639	3.7696	3.762921689	-0.6321	4.93704903	0.6237	4.944030715	10.22	27.893	13.13699576	29.066	14.11878339	5.9	0	4.7	0	63	59	122	8	2	63.7	63.7	36.3	36.3	27.4	0.53	0.53	1.06	113	4.1	213.6	0.5	216	0	107.6	0	107.9
Subject 4	Healthy	F	26	150	69	30.66666667	16.3705	1.74208303	16.3261	1.771513588	3.8666	2.653298774	-3.9376	2.706101643	0.8823	3.506802295	-1.0126	3.396668487	9.91	8.438	6.87239802	8.03	5.975818274	3.1	1.7	8.9	0	52	46	98	11	2	63.6	66	36.4	34	28.5	0.5	0.47	0.97	122	3.7	202.9	0.9	203.4	0.9	88.7	0	98.6
Subject 5	Healthy	F	26	157.5	57	22.97808012	12.5042	2.062057019	12.4859	2.058856746	2.37	3.334311069	-2.4419	3.266677395	0.4381	4.114669665	-0.3465	4.199925294	8.64	26.976	14.95716524	25.122	9.14799288	5.4	0	9.3	0	75	73	148	12	2	62.3	61.9	37.7	38.1	24.2	0.57	0.55	1.12	108	4.8	234.1	0.7	235.1	0	145.6	0	143.5
Subject 6	Healthy	M	28	169.8	76.7	26.60234933	-0.8251	2.681860313	-0.8142	2.651367545	-0.5138	4.407247653	0.371	4.402259406	0.7065	5.17078377	-0.4016	5.070332549	12.02	15.605	11.32251154	26.602	16.17151742	16.4	0.4	14.2	0	54	47	102	16	1	66.3	67.9	33.7	32.1	34	0.68	0.66	1.34	89	2.7	233.7	2.4	234.1	2.7	103.4	0	121.5
Subject 7	Healthy	M	51	163.5	51.8	19.37734384	1.3437	0.897715006	1.2517	0.916471114	-3.2038	2.685973961	3.1414	2.63830946	-0.2361	4.512427933	0.2365	4.542549984	11.9	15.879	10.72700072	21.48	13.59789794	4.3	0	15.9	0	65	64	129	10	1	63.1	61.9	36.9	38.1	25	0.59	0.59	1.18	102	3.9	232.8	1.6	236.2	0	113.6	0	114.2
Subject 8	Healthy	M	36	160.7	76.3	29.545598	17.25	1.11	17.24	1.08353	-1.5208	2.2254999	1.4817	2.259	-0.54689	2.3815	0.5811	2.3775	9.25	18.371	9.7247	24.4779	10.98	15	0	10.7	0	58	58	116	15	1	63.2	63.7	36.8	36.3	26.9	0.56	0.55	1.11	108	3.7	222	0	231.7	1.7	125.8	0	109.2
Subject 9	Healthy	F	25	158.2	60.8	24.29352977	11.71	1.21	11.7	1.19	-2.17	3.55	2.0966	3.5299	-0.33	5.72	0.4645	5.72	9.33	12.419	11.3899	11.9819	7.28	8	0	12.4	0	65	64	129	9	0	64	64.5	36	35.5	28.5	0.57	0.57	1.14	105	4.1	227.4	1.1	218.9	0	117.6	0	93.1
Subject 10	Healthy	F	34	152	53	22.93975069	5.6757	1.797288786	5.504	1.787866513	2.2255	3.870478105	-2.2343	3.961890492	0.3018	3.368413102	-0.2564	3.45646036	11.17	19.158	11.40900035	30.572	12.32055095	15.8	0	15	0	59	66	125	13	2	63.9	62.7	36.1	37.3	26.6	0.59	0.63	1.22	98	3.7	209.6	0	222.2	0.9	114.3	0	120
Subject 11	Healthy	F	24	160.1	49.5	19.31179022	5.2785	1.8284	5.2441	1.77599	1.0234	3.180021	-1.143	3.204	-0.35459	4.349889	0.3046	4.24051	9.35	10.751	11.66794	22.496	9.22319	3.1	0.1	7.8	0	52	53	105	14	1	64.1	64.8	35.9	35.2	29.4	0.54	0.56	1.1	110	3.4	213.1	1.4	209.8	3.2	117.9	0	113
Subject 12	Healthy	M	30	171.5	95.1	32.3334665	18.102	2.45832	18.0012	2.339	2.957	3.36379	-2.974899	3.3328	0.9597	6.1697	-0.7528	6.22	10.47	8.5599	8.98349	11.67599	11.10827	11.9	0	20.3	0	58	59	118	19	2	64.1	64.1	35.9	35.9	28.1	0.54	0.54	1.08	111	3.9	225.6	2.8	225.3	0	109.6	0	105.1
Subject 13	Healthy	F	33	165.8	62.3	22.66308326	9.1628	1.009070059	9.1141	1.040435122	2.168	4.387808408	-2.2011	4.375341348	1.2019	4.664404147	-0.874	4.759202675	10.53	12.629	7.906272858	7.079	9.601381372	4.4	0	9	0	61	60	121	7	1	65.9	62.6	34.1	37.4	28.4	0.52	0.53	1.05	114	4.1	216.3	0	217.3	4.8	101.3	0	69.4
Subject 14	Healthy	F	59	155.1	69.3	28.80776987	2.6219	1.4018	2.63669	1.3918	2.632	2.18712	-2.6669	2.18016	0.14639	1.888	-0.2002	1.919	10.52	12.364	5.9656	16.57399	11.9928	12	0.8	16.1	0	49	51	100	14	1	64.1	67.9	35.9	32.1	31.9	0.54	0.51	1.04	114	3.4	216.3	1.1	226	0.4	109	0	109.5
Subject 15	Healthy	M	36	171.9	86.2	29.17128179	8.9	1.158742788	8.867	1.20957251	3.299	2.217186542	-3.3718	2.26835382	0.4628	2.763764845	-0.3244	2.722100838	9.53	22.246	14.43184204	29.653	12.35897788	10.8	0	12.6	0	62	59	121	16	1	65.4	61.8	34.6	38.2	27.2	0.6	0.68	1.27	94	3.4	243.8	0.5	226.3	0	110.4	0	116.4
Subject 16	Healthy	F	22	158	47.9	19.18763019	9.4618	1.169	9.4028	1.157	-3.2821	3.2278	3.2075	3.22687	-0.13	1.632517	0.0843	1.575	8.47	27.38	16.43	19.267	16.357	4.3	0	15.1	0	61	63	124	10	0	60.8	61.8	39.2	38.2	22.6	0.53	0.53	1.06	113	4.2	221.9	0.4	213.3	0	135.9	0	128
Subject 17	Healthy	M	36	173.5	84.2	27.97133105	4.25699	3.23278	4.0885	3.13725	-1.5697	3.4764	1.426465	3.446738	-0.48339	3.57099	0.53	3.4796647	9.02	16.3869	9.2739	21.701	9.84759	9.3	0	19.2	0	55	60	115	10	1	64	63.6	36	36.4	27.7	0.61	0.6	1.21	99	3.4	241	0	239.3	1.3	112.9	0	97.8
Subject 18	Healthy	M	41	163.5	61.3	22.93110382	3.9296	1.280278473	3.9773	1.305468572	3.3646	1.762337417	-3.3705	1.786389268	-0.1116	5.316568104	0.1018	5.39617043	10.01	17.481	10.7130591	21.192	10.29902104	18.1	2.5	17.7	0	54	52	106	18	1	65.2	63	34.8	37	28.4	0.51	0.55	1.06	114	3.6	227	0.9	217.8	2.6	113.7	0	118.2
Subject 19	Healthy	M	42	166.5	88.4	31.8877436	12.6722	1.636964165	12.6147	1.655058029	5.2293	2.821822341	-5.2476	2.900836215	-0.0327	4.596295138	0.0675	4.616031435	12.87	15.015	9.226393574	16.257	13.9584539	11.1	0	8.3	0	58	60	119	13	0	68.3	65.5	31.7	34.5	33.8	0.72	0.72	1.44	84	3	249.5	0	251.1	3.2	105.2	0	102.2
Subject 20	Healthy	F	30	149.1	49	22.04148207	9.2914	1.265998245	9.3591	1.2897859	-1.5627	3.673360792	1.4852	3.755969654	0.4095	2.674032016	-0.1822	2.727003232	8.98	16.175	10.90718765	2.094	10.87028031	3	0	6.1	0	61	58	119	6	1	63.4	66.4	36.6	33.6	29.8	0.61	0.58	1.19	101	3.6	214.4	2.6	223	0	102.1	0	112.1
Subject 21	Healthy	F	45	154.5	61.3	25.68050188	18.529	1.5729	18.4885	1.5213	3.108	3.612	-3.17849	3.6127	0.2993	1.7359	-0.275	1.77489	9.65	17.659	15.723	19.41	11.6	3.2	0	5.1	0	53	53	107	9	3	65.4	65.8	34.6	34.2	31.2	0.54	0.55	1.08	110	3.5	205.6	0.2	204.2	0.4	102.6	1.5	99.1
Subject 22	Healthy	F	29	153.5	55.9	23.72438965	11.6698	1.8565	11.60439	1.6748	8.6183	3.0135	-8.6471	2.9163	0.50789	4.91567	-0.2701	4.9609	10.18	34.1039	16.48	25.538	4.496	5.2	0	7	0	58	55	113	10	2	64.4	64.4	35.6	35.6	28.8	0.52	0.53	1.04	115	3.9	210.9	0	212.3	1	111.2	0	101.9
Subject 23	Healthy	M	35	168.5	72.5	25.53513723	6.7955	2.046954562	6.7119	2.050285861	4.6386	2.132420742	-4.6094	2.176692802	-0.042	4.944885328	0.0546	4.834733218	10.35	15.944	9.712111776	26.386	15.75471723	6	0	2.7	0	70	68	138	16	2	63.1	63.1	36.9	36.9	26.1	0.51	0.51	1.02	118	4.9	230.4	2.4	249	0	130.3	0	113.5
Subject 24	Healthy	F	28	151.4	55	23.99445772	10.72	1.155607322	10.6932	1.172026545	-0.0836	3.570934156	0.0006	3.570984308	0.0105	6.052317926	0.0867	6.036421285	15.32	18.614	11.77730243	5.452	13.41336948	6.7	0	6.4	0	61	59	120	7	0	63.4	65.7	36.6	34.3	29.1	0.53	0.54	1.06	113	4.1	205.8	0.4	209.6	0	89.2	0	99.7
Subject 25	Healthy	M	35	159.1	55	21.72812896	9.3088	1.050089	9.2337	1.012058	1.222	1.73134	-1.2041	1.7721698	0.193099	3.04665	-0.0943	3.117221	13.55	8.663	8.02349	19.278	9.96203	6.1	0	14.1	2.3	47	51	97	12	0	64.8	66.8	35.2	33.2	30.9	0.58	0.57	1.15	103	3	214	4.3	220.6	2.1	107.6	0	111.2
Subject 26	Healthy	F	45	148.9	65.4	29.49771348	16.2755	1.02823	16.3006	0.913	3.8619	3.5371	-3.97489	3.45554	0.6926	1.88035	-0.7377	1.88134	8.7	17.1379	11.8424	15.363	21.88624	3.2	0.2	15.4	0	50	51	101	11	3	65.1	62.8	34.9	37.2	29.1	0.54	0.58	1.13	107	3.3	201.3	1.4	210.1	1.7	95.5	0	104
Subject 27	Healthy	M	27	179.1	95.6	29.80346238	14.0503	2.85699	13.8749	2.8335	1.8258	3.2163	-1.9715	3.171	0.161	5.2647	-0.1617	5.277	11.33	15.9729	10.7656	12.577	13.4326	2.7	0	11.4	0	62	64	126	17	2	62.9	64.3	37.1	35.7	27.2	0.55	0.52	1.06	113	4.3	240.9	2.2	228.8	0	85.8	0	97.3
Subject 28	Healthy	M	32	162.7	72.5	27.3881628	9.6922	2.88745	9.7619	2.9421	-0.2385	2.24075	0.1775	2.36669	0.1018	6.15221	-0.1707	6.336	10.21	17.494	10.668	17.692	12.0635	12.9	0	5.3	0.7	55	53	109	16	1	61.4	62.3	38.6	37.7	24.3	0.51	0.51	1.01	119	3.9	189.8	6.3	226.1	2.7	118	1	110.1
Subject 29	OA	M	47	155.3	55.8	23.13616045	7.9973	2.52613525	8.0614	2.609388264	3.1454	4.015668912	-3.2364	4.032837315	-0.2653	4.435634503	0.476	4.477368906	9.64	23.15	14.73118386	36.92	11.32326647	10.5	0	14.4	0	53	55	108	12	3	63.3	63.7	36.7	36.3	27	0.59	0.59	1.19	101	3.3	206.5	2.6	202.9	0	105.2	0	78.4
Subject 30	OA	M	65	164	82.9	30.82242713	3.0857	1.530673751	3.1186	1.595764609	-8.3204	3.150687249	8.2418	3.174332151	-0.0721	4.713346255	0.2253	4.926105568	11.81	15.322	9.625330429	17.972	14.33880149	4.5	0	17.3	0	63	59	122	13	2	63	60.4	37	39.6	23.5	0.56	0.58	1.15	104	3.8	218.1	0	214	4.1	99.6	0	115
Subject 31	OA	F	60	145	54.6	25.96908442	5.8322	1.493299229	5.8475	1.51934886	-1.1143	3.369137783	1.0359	3.373970204	0.4499	2.272724301	-0.296	2.24807617	10.08	22.955	11.98658657	24.288	8.564647563	2.4	1	1.5	0	47	41	88	8	2	66.8	67.7	33.2	32.3	34.3	0.54	0.55	1.08	110	2.9	192.7	1.4	180.9	6.9	82.8	0	79.1
Subject 32	OA	F	37	142	44.2	21.92025392	9.2165	1.665315437	9.1117	1.596885261	0.5829	2.759942283	-0.6254	2.702824344	0.0776	2.573015414	-0.1417	2.608642611	13.87	15.171	18.94859231	33.586	21.22011158	5.9	0	12.3	4.7	47	44	91	9	2	65.4	65.6	34.6	34.4	29.9	0.62	0.61	1.23	97	2.6	187.9	1.8	170.2	12.3	99.9	2	81.9
Subject 33	OA	F	51	154.9	67.8	28.25705249	6.858	1.578372772	6.8945	1.479155762	2.3933	2.180802398	-2.3615	2.077177755	-0.1802	0.773375103	0.178	0.779519406	14.95	24.046	14.53216857	21.06	16.51302516	16.9	4.7	19.1	1.6	36	30	66	13	3	72.5	74	27.5	26	47.1	0.86	0.85	1.71	72	1.5	214.2	3.4	193.9	27.6	45.9	13.9	40.1
Subject 34	OA	M	38	164.8	64.6	23.78581864	4.3084	1.05492086	4.4191	1.069840066	4.2648	1.565569235	-4.2861	1.601580592	0.4002	6.451599438	-0.223	6.517085936	9.03	27.48	16.61598962	35.863	9.348857814	-0.2	0	8.4	0	54	53	108	14	2	63.6	63.6	36.4	36.4	27.3	0.63	0.63	1.26	95	3.1	223.3	3.6	217.8	0	114.3	0	98.5
Subject 35	OA	M	76	161.5	65.1	24.95950311	0.0631	1.891207564	0.0116	1.854184304	0.3124	3.003441837	-0.3673	2.954902058	0.132	3.331711424	-0.0343	3.243060425	11.07	16.42	9.229826486	27.189	8.386568085	19.1	1.2	19.5	0	55	52	107	11	1	65	62.8	35	37.2	27.8	0.57	0.58	1.16	104	3.3	234.7	3.7	235.5	0.2	115.8	0	108.4
Subject 36	OA	M	43	165	82.1	30.15610652	-0.435	2.217186542	-0.4468	2.202110044	0.7194	2.405331544	-0.7912	2.493296986	0.2265	4.666765881	-0.1324	4.707121431	11.85	24.033	13.60870974	28.29	10.38717644	5.8	0	9.8	0	64	61	125	13	3	63.4	63.8	36.6	36.2	27.2	0.59	0.56	1.16	103	3.9	229.8	1.6	227.9	0	124.6	0	117.9
Subject 37	OA	F	40	157	91.1	36.958903	21.1798	1.059943757	21.1566	1.012498879	0.7645	1.373107789	-0.7913	1.33496238	-0.691	1.977300731	0.6201	1.958703702	10.05	23.954	13.5714601	32.997	12.73651757	17.5	1.8	22.8	0.4	31	41	72	15	1	71.9	67.3	28.1	32.7	39	0.5	0.58	1.07	111	2.4	212.4	10.3	186.7	1.3	71.4	7.9	14.4
Subject 38	OA	F	56	154.5	66.9	28.02651836	19.9142	2.498097531	19.8445	2.505253621	4.8074	3.735134203	-4.8425	3.772685022	-0.0148	0.965311987	-0.1584	1.040656087	10.68	20.271	15.35851223	17.527	9.596915066	8.1	0	7.2	0	49	52	101	8	0	65.2	66.1	34.8	33.9	31.3	0.59	0.57	1.17	103	3.1	197.1	0.5	199.7	0	89.1	0	74.3
Subject 39	OA	F	65	164	70	26.0261749	13.5451	1.40191175	13.5427	1.452439853	5.1927	3.068823963	-5.2455	3.063892149	-0.5792	0.708426454	0.4726	0.722639131	12.79	15.869	13.03569067	14.146	14.15706569	5.5	2.6	16	1.9	34	36	71	11	2	73.3	74.2	26.7	25.8	47.1	0.75	0.69	1.45	83	1.8	214.4	9.1	213.3	3.2	49.4	4.5	65
Subject 40	OA	M	72	166	67.8	24.60444186	-7.0751	0.648350658	-7.0862	0.64835266	2.9403	2.20120649	-3.006	2.194419921	-0.0432	1.975323975	-0.1152	1.872125395	14.23	28.713	16.7500439	34.599	15.79805317	9.2	1.8	14.2	0	55	55	110	11	3	65	63.8	35	36.2	28.8	0.58	0.59	1.17	102	3.4	236.1	0.4	239.8	1.5	126.4	0	131.9
Subject 41	OA	F	61	166	108.3	39.30178546	23.3919	1.584946671	23.4404	1.733117656	0.7969	4.138479127	-0.8945	4.250894469	0.0662	1.658924917	0.0976	1.675238032	13.79	33.606	18.37853282	53.152	6.266013506	16.6	0	16.9	0	53	51	104	10	0	64.5	65.4	35.5	34.6	30	0.55	0.53	1.08	111	3.5	230.4	0	229	5.5	102.8	0	102.1
Subject 42	OA	F	68	149.5	63.1	28.23234639	1.8521	1.927204651	1.8197	1.912613345	5.9304	3.23880977	-5.9148	3.263288135	-0.4186	2.814364675	0.2919	2.695269592	13.75	22.548	13.70039062	30.071	15.66043909	4.9	0	1.4	0.1	39	40	79	12	1	69.3	70.2	30.7	29.8	39.4	0.56	0.59	1.16	104	2.5	205.3	8	200.5	6.6	66	1	68.2
Subject 43	OA	M	37	173.5	74.6	24.78220067	17.9741	0.961281862	17.9534	0.966817355	0.8247	2.987976733	-0.876	2.990178536	-0.3182	2.012616459	0.3015	1.975232182	10.06	21.935	12.28115395	27.985	14.10560727	2.9	0	11.5	0	60	62	122	7	2	63.7	65.4	36.3	34.6	29.1	0.58	0.58	1.17	103	3.8	226.3	0	236.7	3.7	116.7	0	125.2
Subject 44	OA	F	51	144.5	66	31.60881694	11.2825	1.323436279	11.2472	1.292821736	1.7907	2.616242681	-1.9099	2.575637018	-0.6544	2.633295098	0.6829	2.598793541	12.4	12.407	11.61827414	17.8	9.125101355	0.5	1.3	9.2	0	40	41	81	12	4	63.2	69.7	36.8	30.3	33.6	0.74	0.7	1.44	85	2	197.9	2.8	196.4	0.1	75.3	0	73.4
Subject 45	OA	M	46	162.5	72.9	27.60710059	4.1755	2.028941793	4.1481	1.940866044	3.8815	1.804239886	-3.9118	1.686313522	0.0925	6.277469312	-0.0166	6.155332946	9.24	9.517	12.77372663	17.698	17.1225351	16.4	0	18.5	0	59	57	116	14	0	60.8	68.5	39.2	31.5	29.3	0.59	0.51	1.11	108	3.8	227.4	3	249.1	0	121.2	0	115.9
Subject 46	OA	M	47	164.8	67	24.66950231	1.8805	2.94433144	1.9099	2.919195093	3.3241	4.443801288	-3.5696	4.514457342	0.8693	9.591376625	-0.3932	9.557791774	9.91	28.948	13.32220354	33.205	12.85021224	9.4	0	15.1	0	61	62	123	14	1	62.2	63.1	37.8	36.9	25.3	0.59	0.61	1.21	100	3.7	228.1	0.9	228.8	0	125	0	120.7
Subject 47	OA	M	53	177.4	70.4	22.36997136	7.8234	1.069584286	7.834	1.0658567	0.0061	3.69938567	-0.0749	3.7313554	0.2437	4.115927833	-0.0739	4.078913228	9.4	32.942	21.01902544	18.817	29.88301114	12.1	0	15.7	0	67	64	131	11	1	62.2	61.2	37.8	38.8	23.4	0.52	0.53	1.04	115	4.5	224.1	0	227.5	0.7	121.9	0	123.2
Subject 48	OA	F	70	140.5	71	35.96712301	-1.6457	1.264686055	-1.695	1.215000935	2.1373	2.501551379	-2.1618	2.456248836	0.1009	0.766676014	-0.1264	0.737153301	15.63	17.433	11.73496076	28.761	16.57260667	22.1	0.5	23.9	0	41	36	76	15	3	68.6	73.9	31.4	26.1	41.7	0.61	0.54	1.15	104	2.4	195.7	1.9	207.7	9.2	56	0	78.9
Subject 49	OA	F	58	153.5	63	26.73768422	9.9459	1.198874973	10.0747	1.205158487	0.586	4.300603669	-0.7101	4.355661936	0.2259	1.123092857	-0.0755	1.245989425	8.9	16.45	13.57780051	20.493	12.10995296	10.4	0	10.6	0	59	66	125	10	2	64	62.9	36	37.1	26.9	0.48	0.5	0.98	122	4.6	215.1	0	220.9	0.5	117	0	112.1
Subject 50	OA	F	59	145.5	58.2	27.49140893	11.2827	0.661665873	11.2868	0.675452531	4.9551	2.344737281	-4.9837	2.360705106	0.9354	1.209256738	-1.0059	1.257265025	11.03	15.905	11.86256632	21.029	10.46359051	9.7	1.7	0	0	44	41	86	4	2	66.1	65.3	33.9	34.7	30.5	0.48	0.52	1	119	3.1	178.6	0.3	174.9	0.3	95.1	0	102.1
Subject 51	OA	M	53	184	86	25.40170132	13.9699	1.370741519	13.9577	1.314713822	5.1995	1.250268153	-5.2199	1.245044719	-0.0355	2.103376494	0.1602	2.067782192	16.44	21.332	12.68944427	32.852	14.88246531	4.1	0	11.2	0.4	50	54	104	10	1	64.3	64.3	35.7	35.7	29.6	0.69	0.66	1.35	90	2.8	245.4	2.4	238.7	1.7	116.3	3.2	131.9
Subject 52	OA	F	66	138	48.1	25.25729889	7.7851	1.223796457	7.7497	1.281021101	2.0362	1.293693155	-2.0537	1.404022831	0.0314	2.65053645	0.1957	2.636822106	12.35	7.517	7.711241368	16.503	9.640701335	-2.4	0.8	9.1	0	47	51	97	11	1	65.9	63.2	34.1	36.8	29.4	0.5	0.56	1.06	113	3.3	199.3	2.6	194.3	4.1	100.3	0	89.2
Subject 53	OA	M	53	167	64.3	23.05568504	-19.6187	1.21438404	-19.6516	1.206938459	10.001	0.539372063	-10.0372	0.502754192	0.3238	1.671152013	-0.2515	1.673180227	9.35	22.817	13.49850762	43.53209877	12.3679609	12.5	0	15.1	0	64	67	131	11	2	62.4	61.6	37.6	38.4	24	0.55	0.59	1.15	105	4.1	225.6	0.6	219.1	0	112	0	107.3
Subject 54	OA	F	61	157	67.9	27.54675646	7.7107	1.097	7.6625	1.125	-0.0009	2.139	-0.00269	2.148	-0.044399	0.940856	-0.027199	0.895579	13.77	14.921	12.953	16.369	9.4234	12.5	0	5.3	0	50	53	103	11	2	67.1	65.1	32.9	34.9	32.2	0.62	0.66	1.28	94	2.9	210.3	0	207.5	3.3	89.5	0	91.3
Subject 55	OA	M	37	170	77.9	26.9550173	6.62129	0.59181	6.6273	0.588577	5.2138	1.8275	-5.2749	1.83485	-0.038299	2.758821	0.1641	2.7549	10.61	11.4779	11.0827	-3.497	13.41989	9.6	0	12.3	0	52	49	101	12	0	65.4	63.2	34.6	36.8	28.6	0.58	0.57	1.16	104	3.1	185.6	0	176.2	0.9	100.4	0	108.8
Subject 56	OA	M	37	166	78	28.30599506	6.5068	1.117	6.49449	1.0137	5.9253	2.74139	-5.9888	2.636729	0.5236	5.8706	-0.37269	5.7836	10.05	14.7529	12.35121	12.982	8.03988	6	0	6.4	0	56	55	111	14	1	63	65.7	37	34.3	28.7	0.59	0.56	1.15	104	3.5	249.3	0	226.2	4.4	107.9	0	119.2
[truncated: 30 more columns]
